# Supplementary material for: Nuclear Localization of HopA1Pss61 Is Required for Effector-Triggered Immunity
Source: Plants (Basel). 2021 Apr 28;10(5):888. doi: 10.3390/plants10050888 (PMC8145104; doi:10.3390/plants10050888)
Supplement: Supplementary file 1 [file plants-10-00888-s001.zip]

Archive with 1 entries (1 files):
- plants-1168922-supplementary.pdf
